# Supplementary material for: Role of apolipoprotein E epsilon 4 (APOE*ε4) as an independent risk factor for incident depression over a 12-year period in cognitively intact adults across the lifespan
Source: BJPsych Open. 2020 May 8;6(3):e47. doi: 10.1192/bjo.2020.29 (PMC7331079; doi:10.1192/bjo.2020.29)
Supplement: Supplementary file 1 [file S2056472420000290sup001.zip]

Archive with 5 entries (4 files):
- S2056472420000290sup001/coi_disclosure_Andrews.pdf
- S2056472420000290sup001/coi_disclosure_Anstey.pdf
- S2056472420000290sup001/coi_disclosure_Burns.pdf
- S2056472420000290sup001/coi_disclosure_Cherbuin.pdf
- S2056472420000290sup001/
